# Supplementary material for: Optimizing Nitrogen Fertilization to Enhance Productivity and Profitability of Upland Rice Using CSM–CERES–Rice
Source: Plants (Basel). 2023 Oct 25;12(21):3685. doi: 10.3390/plants12213685 (PMC10647420; doi:10.3390/plants12213685)
Supplement: Supplementary file 1 [file plants-12-03685-s001.zip]

Archive with 1 entries (1 files):
- plants-2596686-supplementary.docx
